# Supplementary material for: Role of bZIP Transcription Factors in Response to NaCl Stress in Tamarix ramosissima under Exogenous Potassium (K+)
Source: Genes (Basel). 2023 Dec 13;14(12):2203. doi: 10.3390/genes14122203 (PMC10743189; doi:10.3390/genes14122203)
Supplement: Supplementary file 1 [file genes-14-02203-s001.zip]

Archive with 1 entries (1 files):
- genes-2706441-supplementary.pdf
